# Supplementary material for: Knowledge, Beliefs and Practices Regarding Antiretroviral Medications for HIV Prevention: Results from a Survey of Healthcare Providers in New England
Source: PLoS One. 2015 Jul 6;10(7):e0132398. doi: 10.1371/journal.pone.0132398 (PMC4492498; doi:10.1371/journal.pone.0132398)
Supplement: S1 Appendix — (XLS) [file pone.0132398.s002.xls]

## Sheet: Sheet1
Where do you currently practice?	What is your primary employment setting?	What is your primary employment location?	How would you describe yourself?	What percentage of your practice is HIV-infected patients?-%	How long have you been caring for HIV-infected patients?-Years	How many HIV-infected patients are currently under your direct care?-Patients	How many HIV-infected patients do you care for in an average month?-Patients	Approximately what percentage of your HIV-infected patients falls into the following categories? Women	Approximately what percentage of your HIV-infected patients falls into the following categories? Heterosexual men	Approximately what percentage of your HIV-infected patients falls into the following categories? Adolescents (< 18 years old)	Approximately what percentage of your HIV-infected patients falls into the following categories? Injection drug users	Approximately what percentage of your HIV-infected patients falls into the following categories? Men who have sex with men	Approximately what percentage of your HIV-infected patients falls into the following categories? Transgender/transsexual	What percentage of your HIV-infected patients is Latino/a or of Hispanic origin?	Approximately what percentage of your HIV-infected patients fall into the following categories? American Indian or Alaska Native	Approximately what percentage of your HIV-infected patients fall into the following categories? Asian	Approximately what percentage of your HIV-infected patients fall into the following categories? Black or African American	Approximately what percentage of your HIV-infected patients fall into the following categories? Native Hawaiian or Pacific Islander	Approximately what percentage of your HIV-infected patients fall into the following categories? White	Approximately what percentage of your HIV-infected patients fall into the following categories? Other	On a scale of 1 to 4, please indicate whether you agree or disagree with the following statements about ART: Early initiation of ART can slow the spread of HIV in a community by making patients less infectious to others.	On a scale of 1 to 4, please indicate whether you agree or disagree with the following statements about ART: I am concerned that a patient will develop a resistant virus if ART is initiated too early.	On a scale of 1 to 4, please indicate whether you agree or disagree with the following statements about ART: I am concerned that a patient will develop side effects, toxicity, or long term complications if ART is initiated too early.	On a scale of 1 to 4, please indicate whether you agree or disagree with the following statements about ART: I take into account my patient's sexual and other HIV risk transmission behavior when I recommend ART.	On a scale of 1 to 4, please indicate whether you agree or disagree with the following statements about ART: I tend to defer ART if a patient is not sure whether he or she is ready to initiate it.	On a scale of 1 to 4, please indicate whether you agree or disagree with the following statements about ART: Patients with depression need to have their depression treated before I recommend initiating ART.	On a scale of 1 to 4, please indicate whether you agree or disagree with the following statements about ART: Patients who use excessive alcohol or who use illicit drugs need to be in recovery before I recommend initiating ART.	On a scale of 1 to 4, please indicate whether you agree or disagree with the following statements about ART: Because of concerns about a patient's inability to pay for ART, I tend to defer ART until a patient's CD4+ count is below 350.	On a scale of 1 to 4, please indicate whether you agree or disagree with the following statements about ART: Because monitoring patients on ART requires more staff, I tend to defer ART until a patient's CD4+ count is below 350.	On a scale of 1 to 4, please indicate whether you agree or disagree with the following statements about ART: Because of limited financial support to pay for ART and HIV care in my setting (e.g. ADAP waiting lists) I tend to defer ART until a patient's CD4+ count is below 350.	Please Assess the following statement: The U.S. Department of Health and Human Services HIV treatment guidelines recommend ART for all HIV-infected patients, irrespective of CD4 count.	Are any providers at your clinic/center currently prescribing tenofovir-emtricitabine (Truvada) for primary HIV prevention/PrEP (i.e., to HIV-uninfected patients, including sexual partners of HIV-infected clinic patients)?	Please estimate the number of patients you have ever initiated on PrEP:	How unlikely or likely are you to prescribe PrEP to an individual who is at high-risk of becoming HIV-infected?	For which of these groups have you prescribed PrEP? Please select all that apply: Men who have sex with men	For which of these groups have you prescribed PrEP? Please select all that apply: Injection drug users	For which of these groups have you prescribed PrEP? Please select all that apply: People with a sexually transmitted disease	For which of these groups have you prescribed PrEP? Please select all that apply: People who change sex partners frequently	For which of these groups have you prescribed PrEP? Please select all that apply: People who exchange sex for money or drugs or other goods	For which of these groups have you prescribed PrEP? Please select all that apply: HIV-serodiscordant couples	For which of these groups have you prescribed PrEP? Please select all that apply: Persons who have used antiretroviral post-exposure prophylaxis (i.e., after high-risk non-occupational exposures) repeatedly	For which of these groups have you prescribed PrEP? Please select all that apply: Other	On a scale of 1 to 5, please indicate whether you agree or disagree with the following statements about prescribing PrEP: I am concerned that PrEP is not effective.	On a scale of 1 to 5, please indicate whether you agree or disagree with the following statements about prescribing PrEP: I am concerned about the potential side effects of PrEP.	On a scale of 1 to 5, please indicate whether you agree or disagree with the following statements about prescribing PrEP: The use of PrEP will cause patients to engage in riskier behavior.	On a scale of 1 to 5, please indicate whether you agree or disagree with the following statements about prescribing PrEP: Non-biomedical HIV prevention interventions (behavioral) should be attempted before prescribing PrEP.	On a scale of 1 to 5, please indicate whether you agree or disagree with the following statements about prescribing PrEP: The use of PrEP for prevention will result in less federal funding for HIV treatment.	On a scale of 1 to 5, please indicate whether you agree or disagree with the following statements about prescribing PrEP: The use of PrEP will select for, and disseminate, antiretroviral drug resistance.	On a scale of 1 to 5, please indicate whether you agree or disagree with the following statements about prescribing PrEP: It is more feasible to provide PrEP in primary care clinics than in clinics that specialize in HIV care.
Private clinic	Urban	Other	Primary care physician	2	10	6	6	700	10	0	50	10	0	90	0	0	5	0	5	90	Agree	Disagree	Agree	Agree	Agree	Disagree	Disagree	Strongly agree	Strongly agree	Strongly agree	Not sure	No	0	Unlikely									Neutral	Agree	Agree	Disagree	Strongly disagree	Strongly disagree	Agree
Public clinic	Urban	Rhode Island	Primary care physician	0	0	0	0	0	0	0	100	0	0	0	0	0	0	0	100	0	Agree	Agree	Agree	Agree	Agree	Agree	Agree	Agree	Agree	Agree	False	Refuse to answer	0	Very unlikely									Strongly disagree	Strongly disagree	Strongly disagree	Strongly disagree	Strongly disagree	Strongly disagree	Strongly disagree
Private clinic	Urban	Massachusetts	Specialty	10	5	5	1	50	45	0	5	5	0	15	0	0	0	0	100	0	Strongly agree	Strongly disagree	Strongly disagree	Disagree	Disagree	Disagree	Disagree	Disagree	Disagree	Disagree	True	Yes	0	Unlikely									Agree	Strongly agree	Neutral	Strongly agree	Disagree	Strongly agree	Neutral
Private clinic	Suburban	Rhode Island	Specialty	25	20	250	25	10	10	0	50	30	0	20	5	5	20	0	70	0	Agree	Disagree	Agree	Agree	Disagree	Agree	Agree	Agree	Disagree	Disagree	False	Yes	25		1	1	1	1	1	1	1		Neutral	Agree	Neutral	Neutral	Agree	Agree	Neutral
Public clinic	Urban	Massachusetts	Specialty	10	14	0	2	30	0	0	30	50	10	30	0	0	40	0	30	30	Strongly agree	Disagree	Disagree	Agree	Agree	Disagree	Disagree	Strongly disagree	Strongly disagree	Strongly disagree	True	No	0	Unlikely									Disagree	Agree	Disagree	Agree	Disagree	Neutral	Agree
Public clinic	Urban	Massachusetts	Other specialty	5	3	5	0	70	0	0	0	30	20	20	0	0	30	0	70	0	Strongly agree	Disagree	Disagree	Agree	Agree	Disagree	Disagree	Strongly disagree	Strongly disagree	Strongly disagree	True	Yes	0	Likely									Agree	Agree	Disagree	Neutral	Disagree	Disagree	Disagree
Public clinic	Rural	Massachusetts	PA	5	3	2	2	100	0	0	100	0	0	0	0	0	0	0	100	0	Strongly agree	Disagree	Disagree	Strongly agree	Disagree	Disagree	Disagree	Disagree	Disagree	Disagree	Not sure	No	0	Very unlikely									Neutral	Agree	Disagree	Disagree	Disagree	Agree	Agree
Public clinic	Urban	Massachusetts	PA	60	9	130	40	42	20	0	5	30	3	25	2	5	35	0	50	8	Strongly agree	Disagree	Disagree	Strongly agree	Agree	Disagree	Disagree	Strongly disagree	Disagree	Disagree	True	Yes	0	Likely									Disagree	Agree	Neutral	Agree	Neutral	Neutral	Disagree
Public clinic	Urban	Rhode Island	7	5	10	0	0	0	0	0	50	50	0	30	0	0	50	0	50	0	Agree	Agree	Agree	Disagree	Disagree	Disagree	Disagree	Strongly disagree	Strongly disagree	Strongly disagree	Not sure	Yes	0	Very likely									Disagree	Neutral	Disagree	Disagree	Disagree	Neutral	Strongly disagree
Public clinic	Urban	Massachusetts	Other	100	25	60	50	25	65	0	75	25	10	30	0	0	50	0	20	30	Strongly agree	Agree	Agree	Agree	Agree	Strongly disagree	Strongly disagree	Strongly disagree	Strongly disagree	Strongly disagree	False	Yes	0	Likely									Disagree	Agree	Disagree	Neutral	Neutral	Neutral	Agree
Private clinic	Urban	Vermont	Specialty	10	23	75	15	5	10	0	5	80	0	0	0	0	5	0	95	0	Strongly agree	Agree	Agree	Strongly agree	Agree	Disagree	Strongly disagree	Strongly disagree	Strongly disagree	Strongly disagree	True	No	0	Unlikely									Neutral	Strongly agree	Agree	Agree	Disagree	Agree	Disagree
Public clinic	Urban	Connecticut	Other specialty	5	2	0	2	20	10	0	50	0	0	0	0	0	50	0	50	0	Strongly agree	Disagree	Disagree	Agree	Disagree	Disagree	Disagree	Disagree	Disagree	Disagree	True	Yes	0	Very likely									Disagree	Disagree	Strongly disagree	Disagree	Disagree	Neutral	Disagree
Public clinic	Urban	Connecticut	Specialty	20	20	76	22	50	20	0	60	30	10	20	0	2	70	1	27	0	Strongly agree	Disagree	Agree	Agree	Disagree	Disagree	Disagree	Strongly disagree	Strongly disagree	Strongly disagree	True	No	0	Likely									Disagree	Agree	Neutral	Agree	Strongly disagree	Agree	Neutral
Private clinic	Urban	Connecticut	Other specialty	30	1	3	20	50	40	0	30	15	0	40	0	0	50	0	10	40	Agree	Disagree	Disagree	Strongly agree	Agree	Agree	Agree	Agree	Agree	Agree	False	Don't know	0	Unlikely									Neutral	Neutral	Neutral	Agree	Disagree	Disagree	Strongly agree
Public clinic	Urban	Massachusetts	Infectious disease	20	10	75	32	45	50	0	35	5	2	60	0	5	15	0	20	60	Strongly agree	Agree	Agree	Strongly agree	Agree	Disagree	Disagree	Strongly disagree	Strongly disagree	Strongly disagree	True	No	0	Likely									Disagree	Agree	Disagree	Agree	Disagree	Agree	Disagree
Private clinic	Urban	Massachusetts	Primary care physician	15	25	200	50	10	10	0	0	80	0	20	0	10	20	0	70	0	Strongly agree	Disagree	Strongly disagree	Strongly agree	Agree	Agree	Agree	Strongly disagree	Strongly disagree	Strongly disagree	True	Yes	5		1		1	1			1		Strongly disagree	Strongly disagree	Strongly disagree	Neutral	Strongly disagree	Strongly disagree	Neutral
Public clinic	Urban	Massachusetts	Other	10	16	75	25	50	40	0	30	10	0	95	0	0	3	0	2	95	Strongly agree	Disagree	Disagree	Agree	Agree	Disagree	Agree	Strongly disagree	Strongly disagree		True	Yes	0	Very likely									Neutral	Neutral	Neutral	Strongly agree	Strongly disagree	Neutral	Agree
Public clinic	Urban	Rhode Island	Infectious disease	1	22	0	1	20	20	75	10	25	10	30	0	10	40	5	45	0	Agree	Disagree	Agree	Disagree	Disagree	Disagree	Disagree	Disagree	Disagree	Disagree	Not sure	No	20		1	1	1	1	1			1	Disagree	Agree	Disagree	Disagree	Disagree	Neutral	Disagree
Other	Urban	Connecticut	Other specialty	7	1	0	2	40	15	0	50	45	0	20	0	0	60	0	40	0	Agree	Agree	Strongly agree	Agree	Agree	Agree	Disagree	Disagree	Disagree	Disagree	False	Not applicable	0	Likely									Disagree	Agree	Agree	Agree	Disagree	Agree	Disagree
Other	Urban	Massachusetts	Other specialty	10	2	0	1	0	50	0	0	50	0	0	0	10	0	20	60	10	Agree	Disagree	Disagree	Agree	Disagree	Strongly agree	Disagree	Disagree	Disagree	Disagree	Not sure	Don't know	0	Unlikely									Neutral	Neutral	Neutral	Neutral	Neutral	Neutral	Neutral
Public clinic	Urban	Other	PA	1	3	15	0	1	2	0	25	72	0	10	0	0	25	0	75	0	Strongly agree	Disagree	Disagree	Strongly agree	Disagree	Disagree	Disagree	Strongly disagree	Strongly disagree	Strongly disagree	True	No	0	Unlikely									Disagree	Disagree	Agree	Neutral	Disagree	Neutral	Disagree
Public clinic	Urban	Massachusetts	Primary care physician	20	10	150	200	5	1	0	10	80	3	5	0	2	18	0	80	0	Strongly agree	Strongly disagree	Agree	Strongly agree	Agree	Strongly disagree	Strongly disagree	Strongly disagree	Strongly disagree	Strongly disagree	True	Yes	6		1					1			Disagree	Agree	Agree	Strongly agree	Strongly agree	Neutral	Strongly disagree
Public clinic	Suburban	Connecticut	Infectious disease	10	26	1	1	0	0	0	0	100	0	0	0	0	100	0	0	0	Strongly agree	Agree	Agree	Strongly agree	Agree	Disagree	Disagree	Agree	Disagree	Agree	False	No	0	Unlikely									Strongly disagree	Strongly disagree	Neutral	Neutral	Neutral	Neutral	Agree
Other	Suburban	Connecticut	Primary care physician	3	10	6	2	10	50	0	5	30	0	5	0	0	30	0	70	0	Strongly agree	Strongly disagree	Strongly disagree	Strongly disagree	Strongly disagree	Strongly disagree	Disagree	Strongly disagree	Strongly disagree	Strongly disagree	True	Don't know	0	Likely									Strongly disagree	Strongly disagree	Strongly disagree	Disagree	Strongly disagree	Strongly disagree	Strongly disagree
Other	Suburban	Connecticut	Specialty	20	7	200	25	30	30	0	0	40	0	1	0	10	50	0	10	30	Strongly agree	Strongly disagree	Agree	Strongly agree	Strongly agree	Agree	Disagree	Strongly disagree	Strongly disagree	Strongly disagree	False	No	0	Unlikely									Strongly disagree	Agree	Agree	Agree	Agree	Agree	Neutral
Public clinic	Urban	Connecticut	Primary care physician	5	3	5	2	30	60	0	40	10	0	20	0	0	50	0	50	0	Agree	Disagree	Disagree	Agree	Agree	Disagree	Disagree	Disagree	Disagree	Disagree	True	Don't know	0	Likely									Neutral	Disagree	Disagree	Disagree	Disagree	Disagree	Disagree
Private clinic	Suburban	Massachusetts	Specialty	5	5	20	5	50	0	0	0	50	0	25	0	0	40	0	60	0	Strongly agree	Strongly disagree	Disagree	Disagree	Agree	Disagree	Agree	Disagree	Disagree	Disagree	True	Don't know	0	Unlikely									Strongly disagree	Strongly disagree	Disagree	Disagree	Disagree	Neutral	Neutral
Public clinic		Massachusetts	PA	5	15	25	12	60	20	0	25	20	0	75	0	4	12	0	20	64	Strongly agree	Disagree	Disagree	Strongly agree	Strongly agree	Disagree	Strongly disagree	Strongly disagree	Strongly disagree	Strongly disagree	True	Yes	0	Unlikely									Neutral	Agree	Agree	Agree	Strongly disagree	Strongly agree	Agree
Public clinic	Urban	Massachusetts	Primary care physician	15	6	50	4	20	20	0	30	30	30	25	0	10	50	5	10	25	Agree	Disagree	Disagree	Agree	Disagree	Agree	Disagree	Disagree	Disagree	Disagree	True	Yes	0	Very likely									Disagree	Neutral	Neutral	Agree	Agree	Neutral	Agree
Other	Urban	Rhode Island	Specialty	80	7	120	24	60	20	0	10	30	1	60	0	5	45	0	45	5	Strongly agree	Disagree	Disagree	Strongly agree	Agree	Strongly disagree	Disagree	Strongly disagree	Strongly disagree	Strongly disagree	True	Yes											Strongly disagree	Neutral	Disagree	Disagree	Disagree	Neutral	Strongly disagree
Public clinic	Rural	Other	Primary care physician	95	13	0	280	10	10	1	5	66	1	25	2	4	5	2	85	2	Strongly agree	Disagree	Disagree	Strongly agree	Agree	Disagree	Disagree	Strongly disagree	Strongly disagree	Strongly disagree	True	No	0	Unlikely									Neutral	Neutral	Disagree	Agree	Disagree	Agree	Agree
Private clinic	Urban	Massachusetts	Specialty	60	12	200	40	50	50	0	80	10	0	30	1	0	75	0	24	0	Agree	Disagree	Agree	Agree	Agree	Disagree	Disagree	Disagree	Disagree	Disagree	True	No	0	Likely									Disagree	Neutral	Neutral	Neutral	Disagree	Disagree	Neutral
Public clinic	Urban	Massachusetts	Primary care physician	0.5	2	3	1	100	0	0	33	0	0	100	0	0	0	0	100	0	Agree	Agree	Agree	Agree	Agree	Disagree	Disagree	Strongly disagree	Strongly disagree	Strongly disagree	Not sure	Don't know	0	Unlikely									Disagree	Agree	Disagree	Agree	Disagree	Neutral	Neutral
Public clinic	Urban	Massachusetts	PA	100	20	225	160	50	15	0	65	50	5	50	0	10	30	0	60	0	Strongly agree	Disagree	Disagree	Agree	Agree	Agree	Disagree	Disagree	Strongly disagree	Strongly disagree	True	No	0	Likely									Agree	Strongly agree	Disagree	Disagree	Disagree	Disagree	Neutral
Other	Urban	Massachusetts	Infectious disease	40	23	200	60	28	10	0	10	50	2	30	0	5	45	0	50	0	Strongly agree	Agree	Agree	Agree	Agree	Disagree	Disagree	Strongly disagree	Strongly disagree	Strongly disagree	Not sure	Don't know	0	Unlikely									Disagree	Agree	Neutral	Neutral	Strongly disagree	Neutral	Strongly disagree
Private clinic	Urban	Massachusetts	Specialty	60	10	50	20	70	10	0	0	20	0	10	0	0	70	0	30	0	Strongly agree	Strongly disagree	Disagree	Strongly agree	Strongly agree	Strongly agree	Disagree	Strongly disagree	Strongly disagree	Strongly disagree	False	Yes	0	Very unlikely									Strongly disagree	Disagree	Strongly disagree	Disagree	Strongly disagree	Strongly disagree	Strongly agree
Public clinic	Urban	Connecticut	Other	100	20	130	100	35	35	0	45	45	5	30	0	0	45	0	25	30	Agree	Disagree	Disagree	Agree	Agree	Agree	Disagree	Disagree	Disagree	Disagree	True		0	Likely									Agree	Neutral	Disagree	Neutral	Disagree	Neutral	Agree
Public clinic	Urban	Maine	Infectious disease	5	9	10	10	40	55	0	0	0	0	15	15	10	25	10	25	15	Strongly agree	Disagree	Disagree	Agree	Agree	Strongly agree	Agree	Disagree	Disagree	Disagree	Not sure	Don't know	0	Likely									Neutral	Agree	Agree	Agree	Neutral	Agree	Neutral
Public clinic	Suburban	Rhode Island	Other specialty	30	2	0	15	30	20	0	20	30		50	0	20	30	0	50	0	Strongly agree	Disagree	Disagree	Strongly agree	Agree	Agree	Strongly agree	Disagree	Strongly disagree	Strongly disagree	True	Yes	5		1	1							Disagree	Disagree	Neutral	Disagree	Neutral	Agree	Neutral
Public clinic	Urban	Massachusetts	PA	100	25	75	30	35	40	0	40	25	0.5	30	1	0	22	0	69	8	Strongly agree	Disagree	Disagree	Agree	Disagree	Strongly disagree	Strongly disagree	Strongly disagree	Strongly disagree	Strongly disagree	True	Don't know	0	Likely									Disagree	Agree	Neutral	Disagree	Disagree	Disagree	Disagree
Private clinic	Urban	Massachusetts	Specialty	50	25	250	40	50	50	0	25	25	2	30	0	2	10	0	60	28	Strongly agree	Strongly disagree	Strongly disagree	Strongly agree	Strongly agree	Agree	Strongly disagree	Strongly disagree	Strongly disagree	Strongly disagree	True	Don't know	0	Very unlikely									Strongly disagree	Neutral	Strongly disagree	Neutral	Strongly disagree	Neutral	Strongly agree
Public clinic	Urban	Massachusetts	PA	25	6	50	25	25	70	0	80	5	5	40	0	0	50	0	50	0	Strongly agree	Disagree	Disagree	Agree	Agree	Disagree	Strongly disagree	Strongly disagree	Strongly disagree	Strongly disagree	False	Yes	0	Unlikely									Neutral	Agree	Strongly disagree	Neutral	Disagree	Neutral	Neutral
Public clinic	Urban	Massachusetts	PA	15	0	5	2	20	100	0	50	0	0	100	0	0	0	0	0	100	Agree	Disagree	Disagree	Strongly agree	Agree	Disagree	Disagree	Disagree	Strongly disagree	Disagree	False	Don't know	0	Unlikely									Disagree	Disagree	Agree	Agree	Disagree	Agree	Strongly agree
Public clinic	Suburban	Other	PA	100	17	300	65	75	10	2	0	50	8	30	0	8	70	0	22	0	Strongly agree	Strongly disagree	Strongly disagree	Strongly agree	Strongly agree	Strongly disagree	Strongly disagree	Strongly disagree	Strongly disagree	Strongly disagree	True	No	0	Very likely									Strongly disagree	Strongly disagree	Neutral	Strongly disagree	Strongly disagree	Disagree	Neutral
Public clinic	Urban	Massachusetts	Primary care physician	25	25	175	60	50	25	0	20	25	1	5	0	1	89	0	10	0	Strongly agree	Agree	Agree	Strongly agree	Agree	Strongly disagree	Strongly disagree	Strongly disagree	Strongly disagree	Strongly disagree	False	No	0	Likely									Agree	Agree	Neutral	Strongly disagree	Disagree	Neutral	Neutral
	Urban	Rhode Island	Specialty	70	6	200	25	20	30	0	2	50	1	25	3	2	40	0	55	0	Strongly agree	Disagree	Strongly agree	Agree	Strongly agree	Disagree	Disagree	Strongly disagree	Strongly disagree	Strongly disagree	True	Yes	0	Likely									Disagree	Agree	Neutral	Disagree	Disagree	Neutral	Strongly disagree
Public clinic	Urban	Other	Infectious disease	75	12	140	40	100	0	5	10	0	1	45	0	0	55	0	45	0	Strongly agree	Disagree	Disagree	Agree	Disagree	Disagree	Disagree	Strongly disagree	Strongly disagree	Strongly disagree	True	Yes	10							1			Strongly agree	Agree	Agree	Strongly agree	Disagree	Disagree	Disagree
Public clinic	Urban	Massachusetts	Infectious disease	20	10	20	8	100	0	15	30	0	1	35	1	12	63	2	21	1	Strongly agree	Disagree	Disagree	Agree	Disagree	Strongly disagree	Strongly disagree	Strongly disagree	Strongly disagree	Strongly disagree	True	Yes	2							1		1	Strongly disagree	Neutral	Disagree	Agree	Disagree	Neutral	Neutral
Private clinic	Urban	Massachusetts	7	20	10	100	30	10	5	0	5	70	1	20	0	5	15	0	60	20	Strongly agree	Strongly disagree	Disagree	Agree	Agree	Strongly disagree	Strongly disagree	Strongly disagree	Strongly disagree	Strongly disagree	True	Don't know	0	Likely									Strongly disagree	Neutral	Strongly disagree	Disagree	Disagree	Disagree	Strongly agree
Public clinic	Urban	Connecticut	Other	75	30	300	150	40	20	5	0	30	2	40	0	0	50	0	50	0	Strongly agree	Strongly disagree	Strongly disagree	Agree	Agree	Disagree	Strongly disagree	Strongly disagree	Strongly disagree	Strongly disagree	True	Yes	3							1			Strongly disagree	Disagree	Strongly disagree	Disagree	Neutral	Neutral	Strongly disagree
Private clinic	Suburban	Massachusetts	Specialty	10	35	100	30	25	5	0	30	40	0	10	0	0	10	0	90	0	Strongly agree	Agree	Disagree	Agree	Agree	Disagree	Disagree	Strongly disagree	Strongly disagree	Strongly disagree	True	No	0	Unlikely									Neutral	Agree	Neutral	Neutral	Disagree	Neutral	Neutral
Public clinic	Urban	Massachusetts	PA	10	0	10	0	5	5	0	80	30	0	0	0	5	55	0	40	0	Strongly agree	Agree	Agree	Strongly agree	Agree	Agree	Disagree	Strongly disagree	Strongly disagree	Disagree	True	Yes	2										Strongly disagree	Strongly disagree	Strongly disagree	Disagree	Strongly disagree	Disagree	Strongly agree
Private clinic	Urban	Other	PA	40	17	0	100	2	0	0	0	95	3	5	0	5	5	0	90	0	Strongly agree	Disagree	Disagree	Agree	Agree	Disagree	Disagree	Strongly disagree	Strongly disagree	Strongly disagree	True	Yes	10		1			1	1	1	1		Strongly disagree	Strongly disagree	Disagree	Agree	Neutral	Neutral	Disagree
Other	Urban	Massachusetts	Other specialty	2	4	3	1	40	20	0	40	60	0	0	0	5	40	0	40	15	Agree	Agree	Disagree	Agree	Disagree	Agree	Agree	Disagree	Disagree	Disagree	False	No	0	Unlikely									Neutral	Neutral	Neutral	Neutral	Neutral	Neutral	Neutral
Private clinic	Urban	Other	Primary care physician	20	32	200	50	5	10	0	25	60	0	35	0	10	40	0	50	0	Agree	Agree	Agree	Strongly disagree	Agree	Disagree	Disagree	Disagree	Disagree	Disagree	True	Yes	1		1					1			Agree	Agree	Agree	Agree	Neutral	Agree	Neutral
Private clinic	Urban	Rhode Island	Infectious disease	5	15	5	1	40	0	0	0	60	0	0	0	0	0	0	100	0	Disagree	Agree	Agree	Agree	Agree	Agree	Strongly agree	Disagree	Disagree	Disagree	False	No	0	Unlikely									Agree	Strongly agree	Strongly agree	Strongly agree	Strongly disagree	Agree	Neutral
Private clinic	Urban	Rhode Island	PA	40	12	100	30	30	65	0	0	5	0	20	0	0	40	0	60	0	Strongly agree	Disagree	Disagree	Agree	Agree	Disagree	Disagree	Strongly disagree	Strongly disagree	Strongly disagree	True	No	0	Likely									Disagree	Disagree	Strongly disagree	Neutral	Disagree	Disagree	Agree
Public clinic	Urban	Connecticut	7	20	20	100	48	100	0	2	20	0	2	40	0	0	45	0	15	40	Strongly agree	Disagree	Strongly disagree	Strongly agree	Strongly agree	Strongly disagree	Strongly disagree	Strongly disagree	Strongly disagree	Strongly disagree	True	Yes	1							1			Strongly disagree	Strongly disagree	Strongly disagree	Strongly disagree	Disagree	Disagree	Agree
Public clinic	Urban	Massachusetts	Other specialty	5	1	0	5	30	0	0	70	30	0	30	0	0	80	0	0	20	Agree	Disagree	Disagree	Disagree	Disagree	Disagree	Disagree	Disagree	Disagree	Disagree	True	Don't know	0	Very unlikely									Neutral	Neutral	Neutral	Neutral	Neutral	Neutral	Neutral
Private clinic	Urban	Massachusetts	Primary care physician	25	29	80	20	10	0	0	10	80	0	20	0	0	20	0	80	0	Agree	Disagree	Disagree	Agree	Agree	Agree	Agree	Strongly disagree	Strongly disagree	Strongly disagree	True	Don't know	0	Likely									Disagree	Agree	Disagree	Agree	Disagree	Disagree	Agree
Public clinic	Urban	Massachusetts	Primary care physician	25	20	80	30	20	66	0	60	10	1	70	0	0	25	0	0	75	Strongly disagree	Agree	Agree	Agree	Agree	Agree	Disagree	Disagree	Strongly disagree	Strongly disagree	True	Don't know	0	Likely									Disagree	Disagree	Neutral	Agree	Neutral	Disagree	Agree
Public clinic	Urban	Massachusetts	PA	5	4	10	50	25	0	0	35	75	25	35	0	10	25	0	65	0	Strongly agree	Disagree	Disagree	Strongly agree	Agree	Disagree	Disagree	Strongly disagree	Strongly disagree	Strongly disagree	True	Yes	3		1		1	1	1		1		Disagree	Agree	Strongly disagree	Agree	Strongly disagree	Disagree	Neutral
Other	Urban	Other	Infectious disease	60	25	350	100	55	25	0	40	35	3	5	0	0	75	0	25	0	Strongly agree	Disagree	Disagree	Agree	Disagree	Disagree	Disagree	Disagree	Disagree	Disagree	True	Yes	3		1				1				Strongly disagree	Strongly disagree	Agree	Disagree	Agree	Disagree	Neutral
Private clinic	Urban	Connecticut	Infectious disease	75	2	40	20	25	50	0	50	50	0	20	0	0	50	0	50	0	Strongly agree	Disagree	Disagree	Agree	Agree	Strongly disagree	Disagree	Strongly disagree	Strongly disagree	Strongly disagree	True	Don't know	0	Likely									Disagree	Agree	Disagree	Disagree	Disagree	Agree	Disagree
Public clinic	Urban	Massachusetts	PA	1	6	0	1	30	0	0	0	70	0	50	0	0	10	0	40	50	Strongly agree	Disagree	Disagree	Strongly agree	Disagree	Disagree	Disagree	Strongly disagree	Strongly disagree	Strongly disagree	True	Don't know	0	Very unlikely									Neutral	Neutral	Disagree	Agree	Neutral	Neutral	Strongly agree
Public clinic	Suburban	Connecticut	PA	5	7	10	4	10	20	0	0	40	10	20	0	0	10	0	90	0	Agree	Disagree	Disagree	Agree	Disagree	Disagree	Strongly disagree	Strongly disagree	Strongly disagree	Strongly disagree	True	No	0	Unlikely									Neutral	Agree	Agree	Strongly agree	Disagree	Neutral	Agree
Public clinic	Urban	Massachusetts	PA	5	14	40	8	75	20	0	5	5	0	90	0	0	0	0	10	90	Strongly agree	Disagree	Agree	Agree	Strongly agree	Disagree	Disagree	Strongly disagree	Strongly disagree	Strongly disagree	Not sure	Don't know	0	Likely									Disagree	Agree	Disagree	Strongly disagree	Strongly disagree	Agree	Strongly agree
Public clinic	Urban	Connecticut	Other specialty	2	3	0	2	0	50	50	0	50	0	50	0	0	0	25	50	25	Strongly agree	Agree	Agree	Agree	Agree	Disagree	Agree	Disagree	Disagree	Disagree	False	No	0	Likely									Disagree	Agree	Disagree	Agree	Disagree	Neutral	Agree
Other	Urban	Other	Other specialty	2	0	0	0	100	0	0	0	0	0	15	50	0	0	0	50	0	Agree	Agree	Agree	Strongly agree	Strongly agree	Disagree	Strongly agree	Agree	Agree	Agree	Not sure	Yes	0	Likely									Neutral	Strongly agree	Disagree	Agree	Strongly disagree	Agree	Agree
Public clinic	Urban	Massachusetts	Specialty	10	18	20	8	5	5	0	50	40	0	20	0	0	5	0	95	0	Strongly agree	Disagree	Agree	Strongly agree	Agree	Disagree	Agree	Strongly disagree	Strongly disagree	Strongly disagree	False	Yes	0	Unlikely									Neutral	Agree	Agree	Strongly agree	Neutral	Strongly agree	Neutral
Public clinic	Urban	Massachusetts	Primary care physician	1	6	3	2	95	5	0	60	0	0	100	0	0	0	0	0	100	Agree	Agree	Agree	Agree	Agree	Agree	Agree	Disagree	Disagree	Disagree	Not sure	Don't know	0	Unlikely									Agree	Agree	Agree	Agree	Neutral	Neutral	Agree
Public clinic	Urban	Massachusetts	PA	50	25	20	20	5	4	0	85	5	1	5	0	0	25	0	75	0	Agree	Disagree	Disagree	Agree	Agree	Disagree	Disagree	Disagree	Disagree	Disagree	True	Yes	0	Likely									Neutral	Disagree	Agree	Disagree	Neutral	Neutral	Disagree
Other	Suburban	Rhode Island	Infectious disease	2	5	0	5	55	90	20	2	5	0.1	30	10	0	30	0	60	0	Strongly agree	Strongly disagree	Agree	Disagree	Disagree	Agree	Agree	Disagree	Disagree	Disagree	False	Don't know	0	Unlikely									Neutral	Agree	Neutral	Agree	Disagree	Disagree	Disagree
Public clinic	Urban	Massachusetts	Infectious disease	5	5	5	1	100	0	0	0	0	0	20	0	0	70	0	30	0	Strongly agree	Disagree	Agree	Strongly agree	Disagree	Disagree	Agree	Strongly disagree	Strongly disagree	Strongly disagree	True	Yes	1							1			Disagree	Neutral	Disagree	Neutral	Disagree	Neutral	Neutral
Public clinic	Urban	Massachusetts	Other specialty	10	2	5	3	80	20	20	0	0	0	40	0	0	60	0	0	40	Agree	Disagree	Agree	Agree	Disagree	Agree	Disagree	Disagree	Disagree	Disagree	True	No	0	Unlikely									Disagree	Neutral	Neutral	Neutral	Disagree	Neutral	Neutral
Public clinic	Urban	Massachusetts	Other specialty	3	3	4	3	25	50	0	0	0	0	100	0	0	0	0	100	0	Strongly agree	Strongly disagree	Disagree	Agree	Agree	Disagree	Disagree	Disagree	Strongly disagree	Strongly disagree	Not sure	Yes	0	Very likely									Strongly disagree	Strongly disagree	Strongly disagree	Strongly disagree	Strongly disagree	Disagree	Agree
Other	Urban	Rhode Island	Infectious disease	2	17		10	0	0	0	0	0	0	0	0	0	10	0	65	25		Strongly disagree									Not sure	Don't know	0	Unlikely									Neutral	Agree	Agree	Agree	Neutral	Neutral	Disagree
Private clinic	Suburban	Connecticut	Primary care physician	30	10	11	3	50	30	0	0	0	20	50	0	0	40	0	60	0	Agree	Disagree	Agree	Strongly agree	Agree	Agree	Strongly agree	Agree	Agree	Strongly agree	Not sure	Don't know	0	Likely									Neutral	Agree	Agree	Disagree	Disagree	Agree	Disagree
Other	Rural	Vermont	7	95	27	500	30	40	20	0	40	70	0	10	10	0	10	0	80	0	Agree	Agree	Agree	Disagree	Disagree	Strongly disagree	Strongly disagree	Strongly disagree	Strongly disagree	Strongly disagree	Not sure	Not applicable	0	Very unlikely									Disagree	Agree	Neutral	Agree	Neutral	Agree	Disagree
Public clinic	Urban	Massachusetts	PA	15	25	0	8	20	40	0	80	20	10	20	0	0	30	0	50	20	Strongly agree	Agree	Agree	Agree	Strongly agree	Disagree	Agree	Disagree	Disagree	Disagree	True	Don't know	0	Unlikely									Disagree	Agree	Neutral	Agree	Agree	Agree	Disagree
Public clinic	Urban	Massachusetts	PA	5	10	2	1	20	20	0	40	10	0	50	0	0	25	0	25	50	Agree	Disagree	Disagree	Disagree	Agree	Agree	Disagree	Disagree	Disagree	Disagree	Not sure	Don't know	0	Likely									Neutral	Disagree	Disagree	Agree	Neutral	Neutral	Agree
Public clinic	Urban	Connecticut	Infectious disease	5	20	0	0	0	0	0	60	25	0	60	0	0	50	0	25	25	Strongly agree	Disagree	Disagree	Strongly disagree	Agree	Disagree	Agree	Disagree	Disagree	Disagree	Not sure	Don't know	0	Very unlikely									Neutral	Neutral	Disagree	Agree	Neutral	Neutral	Agree
Public clinic	Urban	Massachusetts	Primary care physician	5	20	4	2	50	25	0	0	25	0	0	0	0	75	0	25	0	Strongly agree	Disagree	Disagree	Strongly disagree	Agree	Disagree	Agree	Strongly disagree	Strongly disagree	Strongly disagree	False	Don't know	0	Likely									Disagree	Disagree	Disagree	Strongly agree	Neutral	Neutral	Strongly agree
Private clinic	Urban	Massachusetts	Specialty	30	15	0	5	30	10	0	20	40	0	20	0	5	45	0	50	0	Agree	Disagree	Agree	Agree	Agree	Disagree	Disagree	Disagree	Disagree	Disagree	False	Don't know	0	Likely									Disagree	Disagree	Neutral	Disagree	Agree	Disagree	Agree
Public clinic	Urban	Massachusetts	Primary care physician	1	3	3	0	50	0	0	0	50	0	100	0	0	0	0	100	0	Agree	Disagree	Agree	Agree	Strongly agree	Agree	Disagree	Strongly disagree	Strongly disagree	Strongly disagree	True	Don't know	0	Unlikely									Disagree	Agree	Strongly disagree	Neutral	Disagree	Neutral	Agree
Public clinic	Urban	Rhode Island	Primary care physician	5	5	2	1	1	0	0	0	1	0	50	0	0	50	0	50	0	Agree	Disagree	Agree	Agree	Agree	Disagree	Disagree	Disagree	Disagree	Disagree	Not sure	Yes	0	Unlikely									Disagree	Agree	Disagree	Neutral	Neutral	Neutral	Neutral
Other	Urban	Massachusetts	7	10	0	0	0	30	20	0	40	20	205	50	0	10	25	0	50	15	Agree	Agree	Agree	Agree	Agree	Agree	Disagree	Disagree	Disagree	Disagree	Not sure	Don't know	0	Very likely									Disagree	Agree	Disagree	Agree	Disagree	Disagree	Disagree
Public clinic	Urban	Massachusetts	7	96	2	42	100	40	20	0	20	46	8	40	0	2	75	0	13	10	Strongly agree	Disagree	Disagree	Agree	Disagree	Agree	Agree	Disagree	Agree	Disagree	False	Don't know	0	Very likely									Strongly disagree	Disagree	Neutral	Agree	Neutral	Agree	Neutral
Private clinic	Suburban	Rhode Island	Infectious disease	2	10	0	0	20	60	10	30	0	0	0	0	0	10	0	90	0											Not sure	Not applicable	0
Public clinic	Suburban	Connecticut	Other specialty	10	2	8	4	30	30	0	10	20	0	15	0	0	50	0	30	20	Agree	Agree	Agree	Agree	Agree	Disagree	Disagree	Disagree	Disagree	Disagree	True	Yes	5							1	1		Neutral	Neutral	Neutral	Neutral	Neutral	Neutral	Neutral
Other	Urban	Massachusetts	PA	2	30	12	6	50	10	0	75	40	0	90	0	0	0	0	100	0		Agree	Agree	Agree	Agree	Disagree	Agree	Disagree	Disagree	Disagree	Not sure	Don't know	0	Unlikely									Neutral	Agree	Neutral	Agree	Neutral	Neutral	Neutral
Public clinic	Urban	Massachusetts	PA	2	9	2	1	1	0	0	0	1	0	100	0	0	0	0	0	100	Strongly agree	Disagree	Disagree	Agree	Agree	Disagree	Disagree	Disagree	Disagree	Disagree	Not sure	Don't know	0	Likely									Disagree	Disagree	Strongly disagree	Disagree	Strongly disagree	Disagree	Neutral
Public clinic	Rural	New Hampshire	Other specialty	0	0	0	0	0	0	0	0	0	0	0	0	0	0	0	0	100	Strongly agree	Disagree	Agree	Strongly agree	Agree	Agree	Agree	Disagree	Disagree	Disagree	False	Don't know	0	Very likely									Strongly disagree	Agree	Disagree	Strongly agree	Disagree	Disagree	Disagree
Private clinic	Suburban	Connecticut	Primary care physician	1	15	1	1	0	0	0	0	100	0	0	0	0	0	0	100	0	Strongly agree	Disagree	Disagree	Agree	Disagree	Disagree	Agree	Disagree	Disagree	Disagree	True	No	5		1	1							Disagree	Neutral	Agree	Disagree	Neutral	Neutral	Agree
Private clinic	Urban	Massachusetts	Other specialty	16	4	17	6	50	5	0	10	45	0	15	0	0	50	0	50	0	Agree	Disagree	Disagree	Agree	Agree	Disagree	Disagree	Strongly disagree	Strongly disagree	Strongly disagree	True	Yes	0	Likely									Disagree		Neutral	Disagree	Neutral	Neutral	Agree
Public clinic	Urban	Massachusetts	PA	75	7	20	50	2	80	5	50	25	5	80	0	0	75	0	25	0	Agree	Disagree	Disagree	Disagree	Agree	Disagree	Strongly disagree	Strongly disagree	Strongly disagree	Strongly disagree	True	Yes	0	Likely									Disagree	Disagree	Neutral	Disagree	Disagree	Neutral	Disagree
Public clinic	Urban	Connecticut	7	1	5	3	1	100	0	0	0	0	0	66	0	0	33	0	67		Strongly agree	Disagree	Disagree	Strongly agree	Disagree	Disagree	Disagree	Disagree	Disagree	Disagree	True	Yes	0	Likely									Neutral	Neutral	Neutral	Neutral	Neutral	Neutral	Neutral
Public clinic	Urban	Rhode Island	Primary care physician	2	5	2	1	50	0	0	0	50	0	50	0	0	50	0	50	0	Strongly agree	Strongly disagree	Disagree	Agree	Agree	Disagree	Strongly disagree	Strongly disagree	Strongly disagree	Disagree	False	Don't know	0	Likely									Disagree	Neutral	Disagree	Disagree	Strongly disagree	Disagree	Disagree
Other	Urban	Massachusetts	Specialty	10	9	5	2	50	30	0	50	10	0	25	0	0	50	0	25	25	Disagree	Disagree	Agree	Disagree	Agree	Disagree	Agree		Strongly disagree	Strongly disagree	True	Yes	0	Likely									Disagree	Agree	Agree	Agree	Disagree	Agree	Disagree
Public clinic	Rural	Connecticut	PA	1	1	3	1	30	30	0	30	0	0	30	0	0	0	0	67	33	Disagree	Disagree	Disagree	Agree	Disagree	Disagree		Disagree	Disagree	Disagree	True	Don't know	0	Very unlikely									Agree	Agree	Disagree	Strongly agree	Neutral	Neutral	Disagree
Other	Suburban	Connecticut	Primary care physician	10	25	0	10	30	10	0	20	30	0	33	0	10	60	0	30	0	Strongly agree	Disagree	Agree	Agree	Agree	Agree	Agree	Strongly disagree	Strongly disagree	Agree	False	Don't know	0	Likely									Disagree	Neutral	Disagree	Disagree	Strongly disagree	Strongly disagree	Neutral
Private clinic	Suburban	Other	7	80	12	2	2	0	0	0	0	100	0	0	0	0	50	0	50	0	Agree	Disagree	Agree	Agree	Agree	Disagree	Agree	Disagree	Disagree	Disagree	False	No	0	Likely									Disagree	Agree	Disagree	Agree	Disagree	Agree	Neutral
Public clinic	Urban	Massachusetts	Primary care physician	1	15	8	2	0	10	0	30	60	0	40	0	0	0	0	60	40	Agree	Disagree	Agree	Agree	Agree	Disagree	Disagree	Agree	Strongly disagree	Disagree	Not sure	Don't know	0	Likely									Disagree	Agree	Neutral	Disagree	Neutral	Agree	Disagree
Public clinic	Urban	Massachusetts	Primary care physician	25	25	150	50	30	30	0	45	20	0	20	0	5	20	5	50	20	Strongly disagree	Disagree	Disagree	Agree	Agree	Disagree	Disagree	Strongly disagree	Strongly disagree	Strongly disagree	Not sure	Yes	0	Very likely									Strongly disagree	Neutral	Neutral	Agree	Neutral	Neutral	Strongly disagree
Private clinic	Rural	Massachusetts	PA	1	22	2	2	50	0	0	50	50	0	0	0	0	0	0	50	50	Agree	Strongly agree	Agree	Agree	Strongly agree	Agree	Agree	Disagree	Strongly disagree	Strongly disagree	False	Don't know	0	Unlikely									Disagree	Agree	Agree	Agree	Disagree	Agree	Disagree
Other	Suburban	Rhode Island	Infectious disease	1	24	2	1	0	1	0	0	1	0	0	0	0	0	0	100	0	Strongly agree	Disagree	Disagree	Agree	Disagree	Disagree	Disagree	Disagree	Disagree	Disagree	True	Not applicable	0	Very likely									Neutral	Neutral	Neutral	Neutral	Neutral	Neutral	Neutral
Public clinic	Urban	Connecticut	Other specialty	15	2	3	2	3	0	0	0	0	0	0	0	0	100	0	0	0	Agree	Disagree	Disagree	Agree	Agree	Agree	Disagree	Disagree	Disagree	Disagree	True	Don't know	0	Likely									Disagree	Neutral	Disagree	Disagree	Neutral	Neutral	Neutral
Public clinic	Urban	Massachusetts	Other specialty	20	2	0	1	33	33	0	0	33	0	0	0	0	100	0	0	0	Agree	Disagree	Agree	Strongly disagree	Agree	Disagree	Disagree	Disagree	Disagree	Disagree	Not sure	Don't know	0	Unlikely									Neutral	Agree	Disagree	Strongly agree	Disagree	Neutral	Agree
Public clinic	Urban	Massachusetts	Specialty	25	28	90	30	25	25	0	20	30	0	25	0	0	40	0	60	0	Strongly disagree	Agree	Agree	Strongly agree	Agree	Agree	Disagree	Strongly disagree	Strongly disagree	Strongly disagree	True	Yes	0	Likely									Disagree	Agree	Neutral	Neutral	Strongly disagree	Agree	Neutral
Public clinic	Urban	Massachusetts	Other specialty	20	5	20	8	25	0	0	0	75	0	10	0	0	20	0	50	30	Strongly agree	Disagree	Agree	Agree	Agree	Strongly disagree	Strongly disagree	Strongly disagree	Strongly disagree	Strongly disagree	True	Don't know	0	Likely									Disagree	Agree	Strongly disagree	Neutral	Agree	Neutral	Strongly agree
Public clinic	Urban	Massachusetts	Primary care physician	1	20	5	1	40	60	0	0	20	0	40	0	0	40	0	60	0	Agree	Disagree	Disagree	Disagree	Strongly agree	Agree	Strongly agree	Disagree	Disagree	Disagree	Not sure	Yes	0	Unlikely									Disagree	Neutral	Agree	Agree	Disagree	Neutral	Agree
Private clinic	Urban	Massachusetts	Specialty	50	20	80	20	10	20	0	20	70	5	20	0	0	30	0	50	20	Agree	Agree	Strongly agree	Strongly agree	Agree	Disagree	Disagree	Strongly disagree	Strongly disagree	Strongly disagree	Not sure	Yes	5		1				1	1			Disagree	Disagree	Agree	Neutral	Neutral	Agree	Neutral
Other	Urban	Massachusetts	PA	1	3	1	0.5	0	0	0	0	100	0	0	0	0	0	0	100	0	Agree	Disagree	Agree	Agree	Agree	Agree		Agree	Disagree	Disagree	Not sure	Don't know	0	Likely									Disagree	Neutral	Neutral	Agree	Disagree	Neutral	Disagree
Public clinic	Urban	Connecticut	Other specialty	5	1	6	1	20	20	0	30	30	0	30	10	0	55	0	35	0	Agree	Disagree	Agree	Agree	Agree	Agree	Agree	Disagree	Disagree	Disagree	True	No	0	Likely									Neutral	Agree	Agree	Strongly agree	Disagree	Neutral	Disagree
Other	Urban	Massachusetts	Specialty	15	20	25	8	30	10	0	20	60	0	25	0	10	10	0	80	0	Strongly agree	Strongly disagree	Disagree	Agree	Agree	Disagree	Disagree	Strongly disagree	Strongly disagree	Strongly disagree	True	Don't know	0	Likely									Disagree	Neutral	Neutral	Disagree	Disagree	Neutral	Disagree
Other	Urban	Rhode Island	PA	1	2	0	2	10	10	0	10	25	2	5	0	0	70	0	30	0	Agree	Disagree	Agree	Disagree	Disagree	Agree	Agree	Disagree	Disagree	Disagree	False	Don't know	0	Likely									Neutral	Agree	Neutral	Agree	Neutral	Disagree	Agree
Public clinic	Urban	Massachusetts	7	5	25	2	1	100	0	0	0	0	0	100	0	0	0	0	0	100	Strongly agree	Strongly disagree	Agree	Strongly disagree	Disagree	Strongly disagree	Strongly disagree	Strongly disagree	Strongly disagree	Strongly disagree	Not sure	Don't know	0	Very unlikely									Neutral	Agree	Disagree	Neutral	Neutral	Neutral	Neutral
Other	Urban	Connecticut	Infectious disease	15	20	4	1	0	25	0	60	15	0	65	0	0	60	0	40	0	Agree	Agree	Agree	Strongly agree	Disagree	Disagree	Disagree	Strongly disagree	Strongly disagree	Strongly disagree	False	Don't know	0	Very unlikely									Disagree	Agree	Neutral	Disagree	Disagree	Neutral	Strongly disagree
Other	Urban	Other	Specialty	90	13	130	50	15	10	20	0	75	2	40	0	0	90	0	1	9	Strongly agree	Agree	Disagree	Agree	Agree	Disagree	Disagree	Strongly disagree	Strongly disagree	Strongly disagree	True	No	0	Very likely									Strongly disagree	Neutral	Disagree	Disagree	Disagree	Neutral	Disagree
Other	Suburban	Connecticut	Infectious disease	1	6	0	1	20	10	0	20	30	0	10	0	5	20	0	60	15	Strongly agree	Disagree	Disagree	Strongly agree	Agree	Disagree	Agree	Disagree	Disagree	Disagree	False	No	0	Very unlikely									Agree	Neutral	Strongly agree	Strongly agree	Neutral	Strongly agree	Agree
Public clinic	Urban	Connecticut	Specialty	95	6	50	20	90	2	0	75	1	0	60	0	0	80	0	20	0	Strongly agree	Disagree	Agree	Agree	Agree	Disagree	Disagree	Strongly disagree	Strongly disagree	Strongly disagree	True	Yes	0	Likely									Strongly disagree	Disagree	Strongly disagree	Neutral	Disagree	Neutral	Agree
Other	Urban	Massachusetts	Specialty	50	7	30	10	19	10	0	10	60	1	25	0	0	50	0	50	0	Strongly agree	Disagree	Disagree	Disagree	Disagree	Strongly disagree	Strongly disagree	Strongly disagree	Strongly disagree	Strongly disagree	True	Yes	3		1					1	1		Disagree	Neutral	Neutral	Disagree	Neutral	Neutral	Agree
Public clinic	Urban	Massachusetts	PA	2	6	8	1	90	10	0	50	0	0	75	0	0	25	0	75	0	Agree	Agree	Agree	Agree	Agree	Disagree	Disagree	Strongly disagree	Disagree	Strongly disagree	False	Yes	0	Very unlikely									Disagree	Agree	Disagree	Neutral	Disagree	Neutral	Agree
Private clinic	Urban	Massachusetts	PA	1	2	10	3	50	50	0	20	10	0	70	0	0	20	0	80	0	Agree	Agree	Agree	Agree	Agree	Disagree	Agree	Disagree	Disagree	Disagree	Not sure	Yes	3							1	1		Disagree	Agree	Neutral	Neutral	Disagree	Neutral	Agree
Public clinic	Urban	Massachusetts	Primary care physician	1	7	0	1	50	40	0	80	10	2	15	0	10	70	0	20	0	Strongly agree	Agree	Agree	Agree	Agree	Disagree	Strongly disagree	Strongly disagree	Disagree	Strongly disagree	Not sure	No	0	Very unlikely									Neutral	Agree	Agree	Agree	Disagree	Agree	Agree
Public clinic	Urban	Connecticut	Specialty	90	12	300	100	25	50	5	35	40	5	40	0	2	48		30	20	Agree	Agree	Agree	Agree	Agree	Disagree	Disagree	Disagree	Disagree	Disagree	True	Yes	2							1			Neutral	Agree	Agree	Agree	Neutral	Agree	Neutral
Public clinic	Rural	Maine	Primary care physician	100	12	190	40	30	10	0	30	80	5	5	0	0	20	0	80	0	Agree	Disagree	Disagree	Agree	Agree	Disagree	Disagree	Disagree	Strongly disagree	Strongly disagree	True	Yes	0	Likely									Neutral	Agree	Neutral	Disagree	Disagree	Neutral	Agree
Public clinic	Urban	Massachusetts	PA	10	23	10	10	10	10	0	65	20	0	0	0	10	50	0	40	0	Strongly agree	Agree	Agree	Agree	Disagree	Agree	Disagree	Disagree	Disagree	Disagree	False	Yes	2		1	1	1	1	1	1			Disagree	Neutral	Disagree	Disagree	Disagree	Disagree	Agree
Other	Suburban	Connecticut	Infectious disease	5	11	0	15	20	30	0	0	50	0	20	0	0	40	0	60	0	Strongly agree	Agree	Agree	Agree	Disagree	Agree	Agree	Agree	Disagree	Agree	Not sure	Don't know	0	Likely									Agree	Agree	Agree	Agree	Neutral	Neutral	Agree
Public clinic	Urban	Massachusetts	PA	2	4	5	1	50	0	0	0	50	0	80	0	0	0	0	30	70	Agree	Agree	Agree	Agree	Agree	Agree	Agree	Agree	Agree	Agree	Not sure	Yes	0	Very unlikely
Private clinic	Urban	Massachusetts	Specialty	50	13	20	5	40	10	0	50	50	0	10	0	0	20	0	80	0	Strongly agree	Disagree	Disagree	Agree	Disagree	Disagree	Disagree	Disagree	Disagree	Disagree	True	Yes	0	Unlikely									Disagree	Agree	Agree	Disagree	Disagree	Disagree	Agree
Public clinic	Urban	Massachusetts	Specialty	10	3	20	8	10	10	80	0	0	0	50	0	0	50	0	50	0	Strongly agree	Disagree	Disagree	Agree	Strongly agree	Disagree	Agree	Strongly disagree	Strongly disagree	Strongly disagree	True	No	0	Likely									Disagree	Agree	Neutral	Agree	Disagree	Neutral	Neutral
Private clinic	Suburban	Other	Specialty	10	30	8	0	20	2	0	0	78	0	50	0	0	10	0	50	40	Agree	Disagree	Disagree	Agree	Agree	Agree	Agree	Disagree	Disagree	Disagree	False	Yes	0	Likely									Neutral	Agree	Neutral	Agree	Disagree	Agree	Agree
Public clinic	Urban	Massachusetts	Other specialty	1	3	3	1	0	100	0	50	0	0	100	0	0	0	0	0	100	Strongly agree	Strongly disagree	Disagree	Agree	Agree	Disagree	Agree	Strongly disagree	Strongly disagree	Strongly disagree	True	Yes	0	Likely									Disagree	Agree	Disagree	Agree	Disagree	Disagree	Agree
Other	Urban	Rhode Island	7	5	25	0	10	40	1	0	20	50	1	20	0	0	40	0	60	0	Strongly agree	Disagree	Disagree	Disagree	Disagree	Disagree	Disagree	Disagree	Disagree	Disagree	Not sure	Don't know	0	Very unlikely									Strongly agree	Agree	Agree	Strongly agree	Disagree	Neutral	Neutral
Other	Suburban	Connecticut	7	100	1	20	20	3	50	0	5	5	0	20	0	1	10	0	89	0	Agree	Agree	Agree	Agree	Agree	Agree	Agree	Agree	Agree	Agree	False	Yes	2								1		Disagree	Neutral	Neutral	Neutral	Neutral	Neutral	Neutral
Public clinic	Urban	Massachusetts	Primary care physician	4	15	18	6	50	40	0	50	10	0	0	0	0	80	0	20	0	Strongly agree	Agree	Agree	Disagree	Agree	Agree	Agree	Disagree	Disagree	Disagree	True	No	0	Unlikely									Strongly disagree	Strongly agree	Disagree	Agree	Disagree	Strongly agree	Strongly agree
Private clinic	Urban	Massachusetts	Primary care physician	10	21	50	20	25	60	0	60	15	0	80	0	0	50	0	50	0	Strongly agree	Agree	Agree	Strongly agree	Agree	Strongly disagree	Disagree	Strongly disagree	Strongly disagree	Strongly disagree	False	No	0	Unlikely									Strongly disagree	Agree	Neutral	Neutral	Disagree	Agree	Agree
Other	Urban	Massachusetts	Specialty	60	21	1	10	50	5	0	60	45	0	50	0	0	70	0	30	0	Strongly agree	Agree	Agree	Agree	Disagree	Strongly disagree	Disagree	Strongly disagree	Strongly disagree	Strongly disagree	False	Don't know	0	Very unlikely									Strongly disagree	Disagree	Strongly disagree	Strongly disagree	Strongly disagree	Disagree	Agree
Public clinic	Urban	Massachusetts	PA	100	19	180	125	50	30	0	20	30	5	50	0	0	40	0	60	0	Strongly agree	Agree	Strongly disagree	Strongly agree	Strongly agree	Strongly agree	Strongly agree	Strongly disagree	Strongly disagree	Strongly disagree	Not sure	No	0	Likely									Strongly disagree	Neutral	Strongly disagree	Agree	Strongly disagree	Disagree	Agree
Public clinic	Suburban	Other	Specialty	15	3	30	15	40	30	0	10	30	0	10	0	0	20	0	80	0	Strongly disagree	Disagree	Agree	Agree	Agree	Strongly disagree	Disagree	Disagree	Strongly disagree	Strongly disagree	True	No	0	Unlikely									Strongly disagree	Agree	Agree	Strongly agree	Agree	Neutral	Agree
Public clinic	Urban	Massachusetts	Primary care physician	5	5	10	1	5	20	0	5	40	5	10	0	0	30	0	70	0	Strongly agree	Disagree	Agree	Agree	Agree	Disagree	Disagree	Disagree	Disagree	Disagree	False	Don't know	0	Unlikely									Neutral	Neutral	Neutral	Neutral	Neutral	Neutral	Neutral
Private clinic	Suburban	Massachusetts	Specialty	10	6	20	5	70	75	0	10	40	0	33	0	0	50	0	50	0	Strongly agree	Agree	Disagree	Agree	Agree	Disagree	Agree	Disagree	Strongly disagree	Disagree	True	No	0	Unlikely									Strongly disagree	Agree	Neutral	Disagree	Disagree	Agree	Disagree
Public clinic	Urban	Massachusetts	PA	25	5	0	100	30	5	0	10	60	1	25	0	1	50	5	40	4	Strongly agree	Strongly disagree	Agree	Agree	Disagree	Disagree	Disagree	Strongly disagree	Strongly disagree	Strongly disagree	False	No	0	Likely									Disagree	Disagree	Disagree	Disagree	Disagree	Neutral	Neutral
Other	Suburban	Massachusetts	Specialty	50	30	33	7	30	20	0	0	50	0	10	0	20	30	0	50	0	Strongly agree	Strongly disagree	Disagree	Agree	Agree	Disagree	Disagree	Strongly disagree	Strongly disagree	Strongly disagree	False	No	0	Likely									Disagree	Neutral	Strongly disagree	Disagree	Disagree	Disagree	Agree
Other	Suburban	Massachusetts	7	100	10	5	5	50	0	25	25	0	0	0	0	0	100	0	0	0	Strongly disagree	Strongly disagree	Strongly disagree	Strongly disagree	Strongly disagree	Strongly disagree	Strongly disagree	Strongly disagree	Disagree	Disagree	False	Refuse to answer	0	Likely									Disagree	Strongly agree	Strongly agree	Strongly agree	Neutral	Neutral	Strongly disagree
Public clinic	Urban	Massachusetts	PA	100	20	150	60	50	35	0	70	15	0	80	0	0	10	0	90	0	Strongly agree	Agree	Agree	Agree	Agree	Agree	Agree	Strongly disagree	Strongly disagree	Strongly disagree	True	Yes	2							1			Disagree	Disagree	Neutral	Agree	Disagree	Neutral	Agree
Private clinic	Rural	Connecticut	Infectious disease	5	30	0	0	20	20	0	60	0	0	40	0	0	0	0	60	40	Strongly agree	Disagree	Agree	Agree	Agree	Strongly agree	Agree	Agree	Disagree	Disagree	Not sure	Don't know	0	Very unlikely									Strongly disagree	Agree	Agree	Disagree	Neutral	Neutral	Agree
Public clinic	Urban	Connecticut	Infectious disease	15	25	40	50	10	50	1	50	40	3	60	0	2	70	0	28	0	Strongly agree	Disagree	Disagree	Agree	Agree	Agree	Disagree	Strongly disagree	Strongly disagree	Agree	True	Yes	5		1		1				1		Disagree	Neutral	Agree	Neutral	Disagree	Strongly agree	Neutral
Other	Urban	Massachusetts	Primary care physician	3	3	20	5	0	0	0	0	100	0	20	0	0	30	0	50	20	Strongly agree	Agree	Agree	Disagree	Disagree	Strongly disagree	Strongly disagree	Strongly disagree	Strongly disagree	Strongly disagree	True	Yes	1		1								Neutral	Strongly agree	Neutral	Agree	Neutral	Agree	Disagree
Public clinic	Rural	Massachusetts	Primary care physician	35	30	100	100	10	10	0	10	75	5	10	5	5	5	0	85	0	Strongly agree	Disagree	Disagree	Agree	Agree	Agree	Disagree	Strongly disagree	Strongly disagree	Strongly disagree	Not sure	Yes	10		1	1	1	1	1	1			Neutral	Neutral	Disagree	Disagree	Disagree	Disagree	Disagree
Private clinic	Urban	Massachusetts	Specialty	10	25	50	10	50	25	0	25	50	0	25	0	0	25	0	75	0	Strongly agree	Strongly disagree	Strongly disagree	Strongly disagree	Agree	Strongly disagree	Strongly disagree	Strongly disagree	Strongly disagree	Strongly disagree	True	No	0	Likely									Strongly disagree	Strongly disagree	Strongly disagree	Strongly disagree	Strongly disagree	Strongly disagree	Strongly disagree
Public clinic	Urban	Massachusetts	PA	2	15	1	1	0	0	0	0	0	0	25	0	1	40	0	40	19	Agree	Agree	Agree	Agree	Agree	Agree	Agree	Agree	Agree	Agree	True	Don't know	0	Likely									Disagree	Neutral	Disagree	Neutral	Disagree	Neutral	Neutral
Other	Urban	Massachusetts	Specialty	80	26	60	20	20	0	80	0	0	0	60	0	0	50	50	0	0	Strongly agree	Strongly disagree	Agree	Agree	Agree	Agree		Strongly disagree	Strongly disagree	Strongly disagree		Yes	0	Very likely									Strongly disagree	Agree	Neutral	Neutral	Disagree	Neutral	Agree
Public clinic	Urban	Massachusetts	Other specialty	15	5	20	5	3	7	0	2	10	0	0	0	0	20	0	80	0	Strongly agree	Disagree	Disagree	Strongly agree	Disagree	Disagree	Disagree	Disagree	Disagree	Disagree	True	Yes	46					1	1	1	1		Disagree	Disagree	Disagree	Neutral	Disagree	Neutral	Agree
Public clinic	Urban	Massachusetts	7	2	2	0	1	2	96	2	98	0	0	50	0	0	30	0	70	0	Agree	Agree	Agree	Agree	Disagree	Disagree	Disagree	Disagree	Disagree	Disagree	Not sure	No	0	Likely									Agree	Neutral	Disagree	Agree	Neutral	Agree	Disagree
Public clinic	Urban	Massachusetts	Primary care physician	40	12	140	40	0	0	0	0	100	0	10	0	10	10	0	80	0	Strongly agree	Strongly disagree	Strongly disagree	Agree	Disagree	Strongly disagree	Strongly disagree	Strongly disagree	Strongly disagree	Strongly disagree	True	Yes	5		1					1	1		Disagree	Neutral	Strongly disagree	Disagree	Disagree	Disagree	Disagree
Public clinic	Urban	Massachusetts	Infectious disease	25	25	25	10	30	40	0	19	10	1	25	0	5	75	0	20	0	Strongly agree	Disagree	Disagree	Disagree	Agree	Agree	Strongly agree	Strongly disagree	Strongly disagree	Strongly disagree	True	Don't know	0	Unlikely									Neutral	Agree	Strongly agree	Agree	Strongly disagree	Agree	Disagree
Other	Urban	Connecticut	Primary care physician	25	19	15	10	0	20	0	750	5	0	40	0	0	50	0	50	0	Agree	Agree	Disagree	Disagree	Disagree	Disagree	Disagree	Disagree	Disagree	Disagree		No	0	Unlikely									Neutral	Neutral	Agree	Agree	Disagree	Agree	Neutral
Public clinic	Suburban	Other	Primary care physician	10	12	55	15	40	30	0	10	10	0	35	3	2	50	0	45	0	Strongly agree	Strongly disagree	Agree	Strongly agree	Disagree	Disagree	Disagree	Strongly disagree	Strongly disagree	Strongly disagree	True	No	0	Very likely									Strongly disagree	Disagree	Disagree	Strongly disagree	Agree	Neutral	Agree
Public clinic	Urban	Massachusetts	PA	5	7	0	1	50		0	0	50	0	75	0	0	25	0	0	75	Strongly agree	Agree	Disagree	Agree	Agree	Disagree	Disagree	Strongly disagree	Disagree	Disagree	True	Don't know	0	Likely									Disagree	Agree	Disagree	Neutral	Disagree	Agree	Neutral
Public clinic	Urban	Massachusetts	PA	5	3	4	1	4	2	0	0	10	0	5	0	0	0	0	95	5	Agree	Disagree	Disagree	Agree	Agree	Agree	Agree	Disagree	Disagree	Disagree	True	Don't know	0	Likely									Disagree	Disagree	Disagree	Neutral	Disagree	Disagree	Agree
Other	Urban	Rhode Island	Specialty	80	15	120	50	40	20	0	0	40	0	30	0	0	20	0	80	0	Strongly agree	Strongly disagree	Strongly disagree	Strongly agree	Agree	Strongly disagree	Strongly disagree	Strongly disagree	Strongly disagree	Strongly disagree	True	Yes	0	Very likely									Neutral	Agree	Disagree	Agree	Disagree	Neutral	Disagree
Other	Urban	Rhode Island	Infectious disease	5	11	0	5	5	5	0	8	75	0	8	0	0	15	0	85	0	Agree	Disagree	Disagree	Agree	Agree	Disagree	Disagree	Disagree	Disagree	Disagree	True	No	0	Unlikely									Neutral	Neutral	Agree	Agree	Neutral	Neutral	Neutral
Public clinic	Urban	Connecticut	Specialty	95	4	100	80	40	20	5	25	30	5	30	30	0	50	0	20	0	Strongly agree	Disagree	Disagree	Agree	Strongly agree	Agree	Agree	Disagree	Strongly disagree	Strongly disagree	False	Don't know	0	Very likely									Strongly disagree	Disagree	Disagree	Disagree	Strongly disagree	Neutral	Agree
Private clinic	Urban	Rhode Island	Primary care physician	1	20	1	1	0	0	0	0	100	0	0	0	0	0	0	100	0	Strongly agree	Disagree	Strongly disagree	Strongly agree	Disagree	Strongly disagree	Strongly disagree	Strongly disagree	Strongly disagree	Strongly disagree	True	No	0	Very likely									Disagree	Neutral	Neutral	Strongly disagree	Disagree	Disagree	Disagree
Other	Urban	Maine	Specialty	25	25	350	50	20	5	0	15	60	1	5	1	0	15	0	84	0	Agree	Disagree	Agree	Disagree	Agree	Disagree	Disagree	Strongly disagree	Strongly disagree	Strongly disagree	True	Yes	2		1					1			Strongly disagree	Agree	Neutral	Disagree	Disagree	Neutral	Agree
Other	Suburban	Massachusetts	Infectious disease	20	25	0	20	10	10	0	10	0	0	50	0	0	40	0	0	60	Agree	Disagree	Disagree	Strongly disagree	Agree	Strongly disagree	Strongly disagree	Strongly disagree	Strongly disagree	Strongly disagree	Not sure	Yes	80								1		Disagree	Agree	Disagree	Disagree	Disagree	Disagree	Disagree
Private clinic	Rural	Vermont	PA	30	29	200	30	20	15	0	10	55	0	5	5	5	10	0	80	0	Strongly agree	Disagree	Disagree	Strongly agree	Agree	Agree	Disagree	Strongly disagree	Strongly disagree	Strongly disagree	Not sure	Yes	1		1								Neutral	Strongly agree	Strongly disagree	Agree	Neutral	Strongly agree	Strongly disagree
Public clinic	Urban	Maine	PA	40	1	140	50	10	10	0	3	70	5	10	1	5	40	1	53	0	Strongly agree	Disagree	Disagree	Strongly agree	Agree	Disagree	Disagree	Disagree	Strongly disagree	Disagree	True	No	0	Very unlikely									Disagree	Disagree	Disagree	Disagree	Disagree	Disagree	Agree
Public clinic	Suburban	Connecticut	Specialty	80	17	80	25	30	30	0	20	40	0	30	0	0	40	0	60	0	Strongly agree	Strongly disagree	Strongly disagree	Agree	Agree	Disagree	Disagree	Strongly disagree	Strongly disagree	Strongly disagree	True	Not applicable	0	Unlikely									Disagree	Agree	Agree	Strongly agree	Disagree	Neutral	Strongly agree
Private clinic	Suburban	Maine	Specialty	30	10	350	50	35	15	0	20	50	5	10	20	0	10	0	70	0	Strongly agree	Disagree	Agree	Strongly agree	Strongly agree	Strongly agree	Strongly agree	Disagree	Strongly disagree	Strongly disagree	True	No	0	Likely									Agree	Strongly agree	Strongly agree	Strongly agree	Neutral	Strongly agree	Agree
Public clinic		Maine	PA	50	1	50	60	25	5	0	10	60	2	5	5	0	25	0	70	0	Strongly agree	Disagree	Disagree	Agree	Disagree	Disagree	Strongly disagree	Strongly disagree	Strongly disagree	Strongly disagree	True	No	0	Likely									Disagree	Agree	Strongly disagree	Agree	Disagree	Disagree	Disagree
Public clinic	Suburban	Other	Infectious disease	20	7	25	50	5	5	1	0	50	10	2	2	2	40	0	40	16	Strongly agree	Agree	Strongly agree	Strongly agree	Disagree	Strongly agree	Strongly agree	Strongly agree	Strongly agree	Strongly agree	True	Yes	5		1	1	1	1	1	1			Strongly agree	Agree	Strongly agree	Strongly agree	Strongly agree	Agree	Agree
Public clinic	Urban	Massachusetts	PA	10	2	20	5	50	30	0	30	20	0	40	0	0	60	0	40	0	Strongly agree	Disagree	Disagree	Strongly agree	Agree	Agree	Agree	Strongly disagree	Strongly disagree	Strongly disagree	True	Don't know	0	Unlikely									Disagree	Agree	Agree	Neutral	Disagree	Neutral	Agree
Public clinic	Urban	Massachusetts	PA	100	7	25	10	0	0	100	0	0	0	75	0	0	10	0	90	0	Strongly agree	Disagree	Disagree	Agree	Agree	Agree	Agree	Strongly disagree	Strongly disagree	Strongly disagree	True	Don't know	0	Likely									Strongly disagree	Disagree	Disagree	Neutral	Disagree	Neutral	Strongly agree
Public clinic	Urban	Massachusetts	Other	80	21	180	60	35	25	0	10	30	2	45	0	2	65	1.5	31.5	0	Strongly agree	Disagree	Disagree	Strongly agree	Agree	Agree	Disagree	Disagree	Strongly disagree	Strongly disagree	Not sure	Don't know	0	Very likely									Disagree	Disagree	Agree	Disagree	Neutral	Neutral	Disagree
Public clinic	Suburban	Connecticut	Specialty	80	10	100	30	20	20	0	15	40	0	25	0	0	50	0	50	0	Strongly agree	Disagree	Agree	Agree	Agree	Disagree	Disagree	Strongly disagree	Strongly disagree	Strongly disagree	True	No	0	Likely									Disagree	Agree	Neutral	Disagree	Disagree	Neutral	Neutral
Public clinic	Urban	Massachusetts	Primary care physician	50	18	250	45	50	25	0	15	30	5	40	0	2	40	0	58	0	Strongly agree	Disagree	Disagree	Strongly agree	Agree	Disagree	Agree	Strongly disagree	Strongly disagree	Strongly disagree	True	Yes	2		1		1	1					Disagree	Disagree	Disagree	Disagree	Disagree	Neutral	Agree
Public clinic	Urban	Massachusetts	7	0	10	149	85	40	75	0	4	16	0	5	0	1	50	0	6	43													0
Private clinic	Urban	Rhode Island	Other specialty	60	3	60	20	10	10	0	30	50	10	30	0	5	15	0	80	0	Strongly agree	Disagree	Disagree	Agree	Strongly agree	Disagree	Disagree	Strongly disagree	Strongly disagree	Strongly disagree	True	Yes	0	Likely									Disagree	Agree	Neutral	Disagree	Strongly disagree	Neutral	Neutral
Public clinic	Urban	Rhode Island	Primary care physician	100	15	100	32	50	5	0	30	40	1	20	0	0	10	0	90	0	Strongly agree	Strongly disagree	Strongly disagree	Agree	Disagree	Strongly disagree	Strongly disagree	Strongly disagree	Strongly disagree	Strongly disagree	True	No	0	Likely									Strongly disagree	Strongly disagree	Strongly disagree	Strongly disagree	Strongly disagree	Strongly disagree	Strongly disagree
Public clinic	Urban	Massachusetts	Other	33	30	100	75	3	5	0	5	82	5	10	0	5	15	0	80	0	Strongly agree	Agree	Agree	Strongly agree	Agree	Agree	Agree	Strongly disagree	Strongly disagree	Strongly disagree	False	Yes	5		1		1			1	1		Disagree	Disagree	Agree	Disagree	Disagree	Disagree	Agree
Private clinic	Urban	Other	Specialty	100	17	30	12	10	20	0	5	60	0	30	0	5	50	0	45	0	Strongly agree	Disagree	Disagree	Agree	Strongly agree	Disagree	Disagree	Strongly disagree	Strongly disagree	Strongly disagree	True	No	0	Very likely									Strongly disagree	Disagree	Strongly disagree	Strongly disagree	Disagree	Neutral	Agree
[truncated: 2 more columns]
